# Supplementary material for: Targeted deep sequencing analyses of long QT syndrome in a Japanese population
Source: PLoS One. 2022 Dec 8;17(12):e0277242. doi: 10.1371/journal.pone.0277242 (PMC9731492; doi:10.1371/journal.pone.0277242)
Supplement: S2 Table — (XLSX) [file pone.0277242.s002.xlsx]

## Sheet: supT2
S2 Table. List of primer sequences used for SNP validation on upstream region.
Gene	Chr. No	Position	Ref	Alt	Forward primer	Reverse primer	Alternative primer for Sanger sequencing
ANK2	Chr.4	113739117	A	G	GATGAAATCACTCCCACGGC	CCCATTACAGCCTCAGACTG
CAV3	Chr.3	8775224	G	A	CCTAGAGAGGTGAAGTGTGC	GTGTCCCCAGACTTATGTCC
CD276	Chr.15	73976230	G	T	GTAAGGACAGAGCCCAAGGC	GAACAGGGCTGGAATCCTGC
CTRL	Chr.16	67966622	G	A	CAGGCTGGGAGTCCTAACAC	CTCAGGCTGGTCTCGAACTC
HNRNPM	Chr.19	8508971	T	C	GGTCTGATCTCTTGACCTCG	CCTGTAATCCCAGCTACTCG
KCNQ1	Chr.11	2465486	G	C	TCTTCCGATGTGACCAACCC	GATACCACGACCGAGAACGG
KIF21B	Chr.1	200993473	A	G	CCAACCCTTCTCGAAGGGAG	TCTACCCAGGTGCTCGGAAC
MYLK4	Chr.6	2751237	G	A	CGAAGAGCTTGAGCCACTCC	GGCAGATGATTGCCGAGGAC
NET1	Chr.10	5453591	T	G	CTCAGTGGATGAGCTATAAATC	GGAGATCAAGACCATCCTGG
NET1	Chr.10	5454100	T	C	ATTACAGGCGTGAGCCACAG	GAGAGGTCCAAACTAATGACC	GCGGTCTTTTATTTTATATTATGTC
NLRP13	Chr.19	56444514	A	G	ACTCACATTCAGAGGGTTCAC	GAGATCCAGCCATTGCACTC	GTCACAGTAAAGATCAAAGAC / GTCTTTTGTTCTGCTGTCTATC
PKD1L2	Chr.16	81254548	T	C	CATTACCCTGAGGGCTGTATG	GCCCACAATAGAGGTTGTACC
PRSS12	Chr.4	119274873	C	G	CACCGTGCTTAACACCGTGC	GGGGCGAGGAGTGTTGAAAG
SIRT6	Chr.19	4182605	G	A	GTGCCCCCTGATATTCCCAC	CTGTCCGGCTCTGTCCTTAC
SNTA1	Chr.20	32031723	G	A	TCCGCCAGACTCAGCAGCAC	CACCAGGATACGTGGTTCTG
SNTA1	Chr.20	32032568	C	A	GAGATTAACCCCTGGCTGTG	GGGAGTCACAGTTTACCACG
UBR4	Chr.1	19537026	C	T	CATCTCGAAGGCGGAGTAGG	CTAGGCAGGGGAAGAAGCAG
UBR4	Chr.1	19537075	A	C	CATCTCGAAGGCGGAGTAGG	CTAGGCAGGGGAAGAAGCAG
